# Supplementary material for: Quantitative structure–activity relationship model to predict the stability constant of uranium coordination complexes for novel uranium adsorbent design
Source: RSC Adv. 2025 May 19;15(21):16588–96. doi: 10.1039/d5ra02220g (PMC12086545; doi:10.1039/d5ra02220g)
Supplement: RA-015-D5RA02220G-s001 [file RA-015-D5RA02220G-s001.xlsx]

## Sheet: Table S1.train
Table S1. Training set for model development
mf	log_beta	ligand_N	ligand_O	ligand_F	ligand_Cl	charge	H2O	mw	logS	mp	bp	pp	log_beta_pred
UO2CO3	9.94	0	2	0	0	0	0	330.035	-0.334163	1519.55	1164.6	1131.6	9.8695
(UO2)3(AsO4)2	45.33	0	2	0	0	0	12	1087.92	-1.72536	1688.33	1702.01	1537.59	45.311
Ba(UO2)2(PO4)2	52.2	0	2	0	0	0	6	867.322	-2.13035	1875.56	1331.59	1552.7	52.1774
CuU2O4(AsO4)2	45.7	0	2	0	0	0	8	881.436	-1.61413	903.154	1263.47	1488.36	45.7448
RbUO2(AsO4)	24.6	0	2	0	0	0	3	494.413	-1.36942	1060.27	1166.52	1210.6	24.6185
UO2Cl2	-1.1	0	0	0	2	0	0	340.933	-0.728515	723.837	646.917	889.621	-1.08063
UO2F4	11.84	0	0	4	0	-2	0	346.019	-1.58484	500.076	699.628	767.387	11.8338
UO2(C5N3O2H7)2	27.5	2	4	0	0	0	0	552.287	-0.966804	180.437	437.107	244.698	27.5122
UO2(CH3COO)2	4.43	0	2	0	0	0	0	388.115	-0.814292	235.548	421.593	250.91	4.4925
CaU2O4(AsO4)2	45.1	0	2	0	0	0	10	857.968	-1.71767	1316.02	1466.19	1502.45	45.2007
Co(UO2)2(PO4)2	49.6	0	2	0	0	0	8	788.927	-1.96716	1268.13	1285.05	1501.78	49.5984
MnU2O4(AsO4)2	44.4	0	2	0	0	0	8	872.828	-1.94864	903.292	1304.59	1438.03	44.4674
UO2(H2PO4)2	0.64	0	4	0	0	0	0	463.999	-1.16609	393.253	586.115	572.723	0.729014
SrU2O4(AsO4)2	45.1	0	2	0	0	0	8	905.51	-2.27922	1462.33	1258.61	1619.38	45.1028
K(UO2)(PO4)	25.5	0	2	0	0	0	3	404.095	-0.758471	1369.84	1343.5	1341.86	25.5508
UO2(C6H11O6)	2.91	0	2	0	0	1	0	449.175	-1.0051	188.308	442.589	222.584	2.93437
Li(UO2)(PO4)	25.5	0	2	0	0	0	4	371.938	-0.840518	1381.97	1220.66	1316.18	25.5124
CaU2O4(AsO4)2	45.1	0	2	0	0	0	6	857.968	-1.71767	1316.02	1466.19	1502.45	45.0384
UO2C2O4	7.13	0	1	0	0	0	0	358.045	-0.430251	1082.75	789.685	923.847	7.07072
LiUO2(AsO4)	20.4	0	2	0	0	0	4	415.886	-0.639021	1091.28	1167.47	1260.97	20.4735
Ca2(UO2)(CO3)3	30.8	0	6	0	0	-2	0	530.207	-1.15609	976.795	1530.94	872.207	30.8055
UO2(C6H5COO)	2.45	0	1	0	0	1	0	391.142	-1.2727	250.574	455.556	240.324	2.47257
Ca(UO2)(CO3)3	27	0	6	0	0	-2	0	490.129	-0.563297	883.123	773.911	762.475	26.9686
PbU2O4(AsO4)2	46.3	0	2	0	0	0	10	1025.09	-2.41256	983.136	1347.39	1495.49	46.2695
UO2HAsO4	23	0	2	0	0	0	4	409.953	-0.719263	774.362	833.181	1023.9	22.9714
NaUO2(AsO4)	22.8	0	2	0	0	0	3	431.935	-0.622537	1050.44	1400.63	1220.01	22.7728
UO2(C6H10O7)(C6H10O7)	1.3	0	4	0	0	-1	0	658.305	-0.651293	200.187	568.884	245.905	1.34754
Cu(UO2)2(PO4)2	52.8	0	2	0	0	0	8	793.54	-1.59099	1171.07	1267.06	1525.21	52.7401
UO2(C6H5COO)6	2.36	0	6	0	0	-4	0	996.717	-4.21574	200.436	745.324	260.458	2.38276
UO2SO4	3.15	0	2	0	0	0	0	366.09	-0.427909	1439.19	870.353	1086.87	3.22438
(UO2)2(C10H12N2O8)	20.6	0	4	0	0	0	0	828.266	-1.3226	232.314	833.737	264.379	20.5563
NiU2O4(AsO4)2	45.9	0	2	0	0	0	10	876.583	-1.74342	891.562	1321.82	1486.46	45.8986
UO2(CH3COO)	2.43	0	1	0	0	1	0	329.071	-0.40517	431.915	804.308	493.524	2.42813
UO2(C2H5N2O)	13.6	1	1	0	0	1	0	343.102	0.0971444	264.963	391.572	311.164	13.6
UO2(H2AsO4)2	41.53	0	4	0	0	0	0	551.895	-0.378995	258.487	525.25	550.928	41.4862
Ni(UO2)2(PO4)2	49.9	0	2	0	0	0	10	788.687	-1.87714	1305.76	1317.45	1521.73	49.8679
NH4(UO2)(PO4)	26.1	0	2	0	0	0	3	383.036	-0.910501	355.767	495.044	522.742	26.0766
(UO2)3(OH)4	-11.9	0	1	0	0	2	0	878.109	-1.54872	945.066	1838.48	1295.39	-11.9133
Ca(UO2)2(PO4)2	50	0	2	0	0	0	6	770.072	-2.3339	1761.75	1419.53	1559.14	49.9934
UO2(OH)4	-32.4	0	4	0	0	-2	0	338.055	-0.303807	348.954	754.751	493.224	-32.367
FeU2O4(AsO4)2	46.1	0	2	0	0	0	8	873.735	-2.30188	834.152	1264.99	1449.27	46.0736
UO2(CO3)3	21.84	0	6	0	0	-4	0	450.051	-0.14441	969.788	518.665	679.048	21.8477
UO2(C7H7N2O)	12.4	1	1	0	0	1	0	405.173	-0.839293	195.874	435.035	227.813	12.3658
NH4UO2(AsO4)	24.7	0	2	0	0	0	3	426.984	-0.553227	264.152	444.688	509.835	24.7238
UO2(C6H5COO)2	2.35	0	2	0	0	0	0	512.257	-2.3343	220.489	511.017	231.754	2.39904
UO2(C8H4O4)	5.6	0	2	0	0	0	0	434.143	-1.32845	273.089	466.614	249.023	5.57235
UO2(C18H23N3O2)	28.71	3	2	0	0	0	0	583.428	-2.91446	195.757	463.906	234.379	28.6914
UO2H2PO4	1.12	0	2	0	0	1	0	367.013	-1.01639	684.293	806.971	860.947	1.17822
UO2F2	8.83	0	0	2	0	0	0	308.023	-1.06247	1334.48	1397.75	1039.93	8.83015
UO2(C2H5N2O)2	23.7	2	2	0	0	0	0	416.177	-0.306956	176.315	394.509	227.678	23.6974
(UO2)2(C6H5O7)2	21.3	0	4	0	0	-2	0	918.252	-1.08661	238.372	869.749	268.41	21.3101
UO2(C6H5O7)	8.96	0	2	0	0	-1	0	459.126	-0.702021	245.335	439.438	256.737	8.90644
UO2(C6H5COO)5	2.56	0	5	0	0	-3	0	875.602	-3.82355	202.023	723.097	257.48	2.53865
UO2Cl	0.17	0	0	0	1	1	0	305.48	-0.385437	1523.17	1375.33	1140.84	0.178922
(UO2)2(OH)2	-5.62	0	1	0	0	2	0	574.068	-0.660191	1402.71	1887.21	1283.01	-5.61271
UO2OH	-5.25	0	1	0	0	1	0	287.034	0.0556742	1676.76	1547.79	1127.55	-5.24168
UO2PO4	11.01	0	2	0	0	-1	0	364.997	-0.977463	1582.45	1080.83	1315.92	11.0048
UO2(C6H11O7)	2.2	0	1	0	0	1	0	465.174	-0.850047	196.715	455.703	226.093	2.20909
UO2(H2PO4)(H3PO4)	1.65	0	3	0	0	1	0	465.007	-1.20915	341.59	561.302	473.455	1.62336
UO2(SO4)3	3.02	0	6	0	0	-4	0	558.216	-0.156718	1825.35	594.851	766.592	3.04371
UO2(C5H7O2)	7.7	0	2	0	0	1	0	369.136	-1.02965	203.557	399.91	230.002	7.6628
Ni(UO2)2(PO4)2	49.9	0	2	0	0	0	8	788.687	-1.87714	1305.76	1317.45	1521.73	49.907
MgU2O4(AsO4)2	44.6	0	2	0	0	0	8	842.195	-1.75582	1311.45	1439.09	1561.69	44.6113
UO2(CH3COO)3	6.45	0	3	0	0	-1	0	447.159	-0.903325	203.795	441.181	227.525	6.45719
Zn(UO2)2(PO4)2	49.8	0	2	0	0	0	8	795.384	-2.10544	1637.63	1297.48	1537.42	49.9066
UO2HPO4	7.24	0	2	0	0	0	0	366.005	-0.985184	1005.17	946.64	1060.98	7.33462
UO2F3	10.9	0	0	3	0	-1	0	327.021	-1.38878	829.144	1079.65	887.052	10.8987
Zn(UO2)2(PO4)2	49.8	0	2	0	0	0	10	795.384	-2.10544	1637.63	1297.48	1537.42	49.7408
Na(UO2)(PO4)	24.3	0	2	0	0	0	3	387.987	-0.748638	1343.97	1357.97	1267.86	24.2314
CoU2O4(AsO4)2	46.5	0	2	0	0	0	8	876.823	-1.89046	880.152	1251.46	1467.74	46.4686
UO2NO3	-0.19	0	2	0	0	1	0	332.031	0.112395	1463.02	1215.96	1179.48	-0.188133
UO2(SO4)2	4.14	0	4	0	0	-2	0	462.153	-0.143475	1450.13	576.2	875.527	4.1147
UO2H3PO4	0.76	0	1	0	0	2	0	368.021	-1.06239	503.601	662.077	699.643	0.725705
UO2(C5N3O2H7)	17.8	1	2	0	0	0	0	411.157	-0.377263	204.846	422.682	235.543	17.8074
(UO2)4(OH)7	-21.9	0	1	0	0	1	0	1199.16	-2.13593	668.81	1799.32	1305.61	-21.8922
UO2HPO4	24.202	0	2	0	0	0	4	366.005	-0.985184	1005.17	946.64	1060.98	24.1077
UO2(C6H5COO)3	2.4	0	3	0	0	-1	0	633.372	-2.98346	218.624	586.774	244.067	2.39854
UO2(C7H7N2O)2	22.3	2	2	0	0	0	0	540.319	-1.97393	200.1	464.17	239.005	22.2964
(UO2)3(CO3)6	54	0	4	0	0	-6	0	1170.13	-0.820515	1428.86	1363.67	1262.83	53.9945
KUO2(AsO4)	23.3	0	2	0	0	0	3	448.043	-0.649028	1104.83	1476.8	1274.78	23.3066
Rb(UO2)(PO4)	25.8	0	2	0	0	0	3	450.465	-1.49621	1359.75	1152.08	1240.8	25.7604
UO2(OH)3	-20.25	0	3	0	0	-1	0	321.048	-0.230986	500.626	974.326	646.184	-20.2764
UO2(C10H12N2O8)	13.7	0	2	0	0	-2	0	558.239	-0.904636	200.216	471.085	242.126	13.6558
UO2(OH)2	-12.15	0	2	0	0	0	0	304.041	-0.0992942	839.436	1176.93	846.913	-12.1264
CdU2O4(AsO4)2	45.4	0	2	0	0	0	8	930.302	-2.30878	935.864	1385.96	1516.97	45.4052
(UO2)3(OH)5	-15.55	0	2	0	0	1	0	895.116	-1.69369	733.528	1583.46	1234.58	-15.5497

## Sheet: Table S2.test
Table S2. Test set for model evaluation
mf	log_beta	ligand_N	ligand_O	ligand_F	ligand_Cl	charge	H2O	mw	logS	mp	bp	pp	log_beta_pred
UO2(C2O4)2	11.65	0	2	0	0	-2	0	446.063	-0.431753	737.039	468.123	595.217	15.0239
(UO2)3(OH)7	-32.2	0	2	0	0	-1	0	929.13	-1.78951	471.051	1339.74	1112.27	5.36452
(UO2)2OH	-2.7	0	0.5	0	0	3	0	557.061	-0.334118	2135.68	2382.32	1525.36	7.91631
ZnU2O4(AsO4)2	45.1	0	2	0	0	0	8	883.28	-2.0279	1169.83	1246.12	1501.66	46.7824
CsUO2(AsO4)	25.2	0	2	0	0	0	2.5	541.85	-1.8306	1060.18	1348.4	1185.12	26.2257
UO2(C10H13N2O8)	8.7	0	2	0	0	-1	0	559.247	-0.913681	197.818	460.746	241.32	11.2503
UO2F	5.16	0	0	1	0	1	0	289.025	-0.475289	1988.89	1917.48	1254.46	2.11009
UO2(C7H5O3)	13	0	1	0	0	0	0	407.141	-1.21929	251.115	464.703	241.32	4.5589
UO2(C2O4)3	13.8	0	3	0	0	-4	0	534.081	-0.425092	671.658	396.297	494.388	17.735
UO2(C6H11O6)3	7.25	0	6	0	0	-1	0	807.471	-0.813372	184.505	713.515	252.193	7.63701
Mg(UO2)2(PO4)2	49.2	0	2	0	0	0	8	754.299	-2.31406	1774.59	1405.82	1627.96	47.8106
UO2H2AsO4	21.96	0	2	0	0	1	0	410.961	-0.692436	500.322	689.405	836.514	4.00035
UO2(C6H5COO)4	2.48	0	4	0	0	-2	0	754.487	-3.43066	206.689	686.113	252.382	4.49935
Sr(UO2)2(PO4)2	51.3	0	2	0	0	0	6	817.614	-2.755	1937.63	1505.86	1643.8	47.2864
UO2(C6H11O6)2	5.37	0	4	0	0	0	0	628.323	-0.932765	183.939	528.811	240.158	13.2885
UO2Cl3	0.5	0	0	0	3	-1	0	376.386	-0.96446	363.831	403.878	742.585	10.6463
UO2(C6H10O7)	-0.38	0	2	0	0	0	0	464.166	-0.80647	201.682	454.999	228.215	7.31143
Co(UO2)2(PO4)2	49.6	0	2	0	0	0	7	788.927	-1.96716	1268.13	1285.05	1501.78	47.977
UO2(CO3)2	16.61	0	4	0	0	-2	0	390.043	-0.294858	1037.26	549.256	845.996	7.25923
UO2(C10H13N2O8)2	3.27	0	4	0	0	-4	0	848.467	-0.865306	200.843	657.38	259.065	7.74299
Cs(UO2)(PO4)	25.9	0	2	0	0	0	2.5	497.902	-1.53256	1306.69	1207.3	1215.19	25.7921
BaU2O4(AsO4)2	44.7	0	2	0	0	0	7	955.218	-2.06664	1357.74	1390.36	1528.04	46.4989

## Sheet: Table S3.candidates
Table S3. Applicability domain analysis for candidate materials. These compounds' stability constant is not available; thus, QSAR model was used to predict their stability constant. Feature range was also examined in order to check unreliable prediction
mf	ligand_N	ligand_O	ligand_F	ligand_Cl	charge	H2O	mw	logS	mp	bp	pp	log_beta_pred	AD	AD(T/F)*	feature_range_out	ligand_N	ligand_O	ligand_F	ligand_Cl	charge	H2O	mw	logS	mp	bp	pp
Ca(UO2)(PO4)	0	2	0	0	0	0	405.075	-1.56954	1845.61	1528.25	1364.95	19.6094	0.887006	FALSE	0	FALSE	FALSE	FALSE	FALSE	FALSE	FALSE	FALSE	FALSE	FALSE	FALSE	FALSE
Li2(UO2)(PO4)	0	2	0	0	0	0	378.879	-0.745851	1260.61	1465.63	1312.47	15.7791	0.337462	TRUE	0	FALSE	FALSE	FALSE	FALSE	FALSE	FALSE	FALSE	FALSE	FALSE	FALSE	FALSE
Na2(UO2)(PO4)	0	2	0	0	0	0	410.977	-0.598867	1335.13	1671.22	1234.02	11.4816	0.370662	TRUE	0	FALSE	FALSE	FALSE	FALSE	FALSE	FALSE	FALSE	FALSE	FALSE	FALSE	FALSE
K2(UO2)(PO4)	0	2	0	0	0	0	443.193	-0.676797	1429.24	1825.93	1370.41	15.4076	0.414916	TRUE	0	FALSE	FALSE	FALSE	FALSE	FALSE	FALSE	FALSE	FALSE	FALSE	FALSE	FALSE
Rb2(UO2)(PO4)	0	2	0	0	0	0	535.933	-2.17784	1218.37	1539.25	1190.6	13.8397	0.253332	TRUE	0	FALSE	FALSE	FALSE	FALSE	FALSE	FALSE	FALSE	FALSE	FALSE	FALSE	FALSE
Cs2(UO2)(PO4)	0	2	0	0	0	0	630.807	-2.21667	1120.86	1467.49	1166.29	13.2081	0.374444	TRUE	0	FALSE	FALSE	FALSE	FALSE	FALSE	FALSE	FALSE	FALSE	FALSE	FALSE	FALSE
Mg(UO2)(PO4)	0	0	0	0	0	0	389.302	-1.56208	1822.84	1619.5	1509.95	16.1474	0.755779	FALSE	0	FALSE	FALSE	FALSE	FALSE	FALSE	FALSE	FALSE	FALSE	FALSE	FALSE	FALSE
CH2PO(O)2(UO2)	0	2	0	0	0	0	363.025	-1.34957	620.6	735.117	774.392	4.88896	0.600041	FALSE	0	FALSE	FALSE	FALSE	FALSE	FALSE	FALSE	FALSE	FALSE	FALSE	FALSE	FALSE
C6H5CH2PO(O)2(UO2)	0	2	0	0	0	0	440.131	-2.21215	241.786	476.667	239.82	5.03322	0.154384	TRUE	0	FALSE	FALSE	FALSE	FALSE	FALSE	FALSE	FALSE	FALSE	FALSE	FALSE	FALSE
C6H5OPO(O)2(UO2)	0	2	0	0	0	0	442.103	-1.84119	284.652	491.338	268.197	6.65028	0.164554	TRUE	0	FALSE	FALSE	FALSE	FALSE	FALSE	FALSE	FALSE	FALSE	FALSE	FALSE	FALSE
C18N5H19(UO2)	5	0	0	0	0	0	575.412	-2.84562	201.566	467.16	240.097	22.7268	0.41489	TRUE	1	TRUE	FALSE	FALSE	FALSE	FALSE	FALSE	FALSE	FALSE	FALSE	FALSE	FALSE
C21N5H25(UO2)	5	0	0	0	0	0	617.493	-3.48839	199.91	526.947	240.231	22.3257	0.310313	TRUE	1	TRUE	FALSE	FALSE	FALSE	FALSE	FALSE	FALSE	FALSE	FALSE	FALSE	FALSE
C25O6N3H24(UO2)	3	2	0	0	0	0	732.509	-3.0188	200.601	618.01	251.453	20.2153	0.431732	FALSE	0	FALSE	FALSE	FALSE	FALSE	FALSE	FALSE	FALSE	FALSE	FALSE	FALSE	FALSE
C27N5H24(UO2)	5	0	0	0	0	0	688.551	-4.345	201.28	647.241	248.586	17.593	0.509272	FALSE	2	TRUE	FALSE	FALSE	FALSE	FALSE	FALSE	FALSE	TRUE	FALSE	FALSE	FALSE
(C3H9)4O2S2N2C26H16(UO2)	2	2	0	0	0	0	903.007	-5.25053	199.708	796.864	237.114	19.3391	0.486483	FALSE	1	FALSE	FALSE	FALSE	FALSE	FALSE	FALSE	FALSE	TRUE	FALSE	FALSE	FALSE
C49H49N6O7(UO2)	2	4	0	0	0	0	1103.99	-5.02111	199.675	1081.39	261.427	20.4558	0.53473	FALSE	1	FALSE	FALSE	FALSE	FALSE	FALSE	FALSE	FALSE	TRUE	FALSE	FALSE	FALSE
*True: In-domain / False: out-of-domain
